# Supplementary material for: Developing an Intelligent Data Analysis Approach for Marine Sediments
Source: Molecules. 2022 Oct 3;27(19):6539. doi: 10.3390/molecules27196539 (PMC9573499; doi:10.3390/molecules27196539)
Supplement: Supplementary file 1 [file molecules-27-06539-s001.zip]

Archive with 1 entries (1 files):
- molecules-1890023-supplementary.pdf
